# Supplementary material for: 10-year time course of Hg and organic compounds in Augusta Bay: Bioavailability and biological effects in marine organisms
Source: Front Public Health. 2022 Sep 21;10:968296. doi: 10.3389/fpubh.2022.968296 (PMC9532743; doi:10.3389/fpubh.2022.968296)
Supplement: Supplementary file 1 [file Table_1.XLS]

## Sheet: Supplementary Material 1
2003	Sample station	level (cm)	gravel (%)	sand (%)	silt (%)	clay (%)	Hg (mg/kg)	HCB (μg/kg)	PCB (μg/kg)
S1	A	0-2	2	18.5	49.9	29.6	6.01467	29.87	48.39
		4-6	0	6.4	49.3	44.3	11.8901	43.32	74.88
		8-10	0	4.7	43.1	52.2	10.6584	42.54	78.37
		12-14	0	1.4	38.5	60.1	4.70018	21.99	45.16
Mean			0.5	7.75	45.2	46.55	8.31585	34.43	61.7
S2	C	0-2	0	13.2	44.3	42.5	26.02	180.6	334.8
		4-6	0	10.6	41.3	48.1	33.67	156	333.2
		8-10	0	8.8	43.7	47.5	30	146.376	204
		12-14	0	5	41	54	22.45	117	157
Mean				9.4	42.575	48.025	28.035	149.994	257.25
S3	D	0-2	3.2	49	29	18.8	15.37	127.406	176
		4-6	0	32.4	37.4	30.2	16.69	112.779	177.124
		8-10	8.4	40.9	31.5	19.2	10.29	513.496	200.442
		12-14	6.4	43.3	28.7	21.6	10.12	135.991	187.679
Mean			4.5	41.4	31.65	22.45	13.1175	222.418	185.311
2004	Sample station	level (cm)	gravel (%)	sand (%)	silt (%)	clay (%)	Hg (mg/kg)	HCB (μg/kg)	PCB (μg/kg)	Sample station	level (cm)	gravel (%)	sand (%)	silt (%)	clay (%)	Hg (mg/kg)	HCB (μg/kg)	PCB (μg/kg)
S1		ND	ND	ND	ND	ND	ND	ND	ND
S2	F	0-2	0	10	38.6	51.4	89.68	183.5	674.4	E	0-2	0	10.8	41.1	48.1	26.42	133.9	385.6
		2-4	0	10.5	33.5	56	77	250.1	1229.2		2-4	0	9.6	39.6	50.8	38.22	131.4	430.1
		4-6	0	9.5	39.6	50.9	74.04	460.6	961.2		4-6	0	9	40.3	50.7	38.91	136.1	427.9
		6-8	0	5.5	38.4	56.1	63.48	275.7	932.8		6-8	0	5.7	40	54.3	44.25	148.6	501.3
		8-10	0	3.7	40.5	55.8	83.43	144.3	588.7		8-10	0	6.4	39.9	53.7	41.24	141.3	441.4
		12-14	0	1.2	35.8	63	65.92	227.5	1080.3		12-14	0	4.8	40.8	54.4	34.07	141.5	511.1
Mean			0	4.975	38.575	56.45	71.7175	277.025	890.75	Mean		0	6.475	40.25	53.275	39.6175	141.875	470.425
S3	H	0-2	0	19	46.4	34.6	86.93	1254.4	1945	G	0-2	17.1	55.7	11.3	15.9	10.81	46.3	126.1
		2-4	0	22.2	43.6	34.2	84.46	1086.7	1680.9		2-4	33.9	46.4	8.2	11.5	15.67	54.2	199.7
		4-6	0	23.5	44.6	31.9	86.97	688	1386.3		4-6	42.7	42.7	6.5	8.1	13.56	99.5	252
		6-8	0	21.3	40.8	37.9	101.5	829.8	1721.8		6-8	43.9	41.8	6.2	8.1	21.06	71.3	224.3
		8-10	0	14.9	45.8	39.3	113.97	949.7	2408.8		8-10	50.3	39.1	4.6	6	10.13	69.8	204.9
		12-14	0	30.5	37	32.5	305.9	841.7	7089.9		12-14	10.3	78.9	4.4	6.4	10.6	28.4	92.5
Mean			0	22.55	42.05	35.4	152.085	827.3	3151.7	Mean		36.8	50.625	5.425	7.15	13.8375	67.25	193.425
2008	Sample station	level (cm)	gravel (%)	sand (%)	silt (%)	clay (%)	Hg (mg/kg)	HCB (μg/kg)	PCB (μg/kg)
S1	B	0-3	0	5.29957	58.0328	36.6676	2.03839	4.3412	14.1989
		3-6	0	12.2884	58.204	29.5076	2.36083	7.32736	31.7268
		6-9	0	5.0207	56.9229	38.0564	3.18002	2.58331	19.7072
		9-12	0	8.62956	57.9115	33.459	1.92223	6.13697	154.793
		12-15	0	27.917	47.7871	24.2959	8.26545	31.3874	109.347
Mean			0	13.8558	54.2071	31.9371	4.4559	13.3692	94.6156
S2	L	0-3	0	9.57407	59.6563	30.7	71.9837	2963.45	2390.45
		3-6	0	15.8368	59.4894	24.6738	71.1143	1728.35	2251.14
		6-9	0	15.9485	52.4795	31.5721	81.5852	2766.94	2799.45
		9-12	0	14.2222	52.5579	33.2199	75.9105	2422.37	3191.53
		12-15	0	19.9554	53.3334	26.7113	79.6013	2387.38	2695.82
MEDIA			0	16.7087	52.7902	30.5011	79.0323	2525.57	2895.6
S3	H	0-3	0	34.3241	49.1188	16.5571	62.885	2178.75	1591.26
		3-6	0	36.2433	46.1212	17.6355	76.84	2698.29	1831.2
		6-9	0	33.7228	49.9031	16.3741	81.56	2371.45	1885.39
		9-12	0	27.4833	52.1624	20.3542	76.26	4802.03	3928.35
		12-15	0	25.6252	52.2553	22.1195	90.92	6305.86	1798.73
Mean			0	28.9438	51.4403	19.6159	82.9133	4493.11	2537.49
S4	M	0-3	0	36.5525	37.6755	25.7	10.7378	145.249	158.55
		3-6	0	34.4071	39.7319	25.861	11.671	190.245	201.334
		6-9	0	36.3363	38.6108	25.0528	11.2697	156.584	180.812
		9-12	0	37.8049	35.7725	26.4225	12.3852	163.19	183.243
		12-15	0	38.5573	36.3467	25.096	10.5563	154.88	174.267
Mean			0	37.5662	36.91	25.5238	11.4038	158.218	179.441
2013	Sample station	level (cm)	gravel (%)	sand (%)	silt (%)	clay (%)	Hg (mg/kg)	HCB (μg/kg)	PCB (μg/kg)
S1	B	0-3	0	42.1456	37.6436	20.3	3.6429	24.2975	59.8892
		3-6	0	39.9441	39.266	20.7899	4.091	23.9163	46.6756
		6-9	0	36.295	43.4426	20.2624	4.5407	30.2086	72.7352
		9-12	0	39.2917	40.6427	20.0655	4.1771	29.1544	56.5838
		12-15	0	34.0507	40.9786	24.9	4.1
Mean			0	38.3454	40.3947	21.2636	4.11034	26.8942	58.971
S2	L	0-3	0	22.3087	51.4357	26.2556	112.643	137.824	452.546
		3-6	0	22.8924	50.8281	26.2795	102.88	1122.84	1645.86
		6-9	0	19.81	55.7743	24.4157	97.3917	1157.36	1773.57
		9-12	0	18.5198	56.3648	25.1154	105.051	1300.52	1834.74
		12-15	0	18.3185	58.0054	23.6761	151.395	1165.41	2261.42
Mean			0	19.8852	55.2431	24.8717	114.179	1186.53	1878.9
S3	H	0-3	0	36.8809	47.3395	15.7796	86.876	1387.27	1721.57
		3-6	0	33.9328	48.5673	17.4998	77.226	1546.37	1818.9
		6-9	0	28.7469	51.7221	19.6	100.78	1608.24	1913
		9-12	0	27.7772	52.6855	19.5372	89.6232	1105.97	1827.17
		12-14					109.156
Mean			0	31.8345	50.0786	18.1042	92.7322	1411.96	1820.16
S4	P	0-3	0	22.2904	45.8347	31.8749	20.28	97.8925	246.86	N	0-3	0	10.4017	61.01	28.5882	8.0032	62.7036	133.791		M	0-3	0	37.1516	41.3628	21.4	7.6038	101.811	122.556
		3-6	0	18.5682	49.805	31.6268	24.28	112.91	251.008		3-6	0	14.1776	51.1476	34.6748	8.3466	77.8194	140.024			3-6	0	39.3047	40.9844	19.7109	7.4922	70.6367	106.653
		6-9	0	17.8275	48.7463	33.5	21.4224	114.765	270.778		6-9	0	13.9316	51.3044	34.764	8.5886	65.5546	132.89			6-9	0	39.2365	43.5879	17.1756	3.1326	28.2653	53.0064
		9-12	0	19.3536	49.9626	30.6	24.83	185.58	406.384		9-12	0	10.7625	53.318	35.9195	9.51635	85.4021	147.988			9-12	0	37.7816	43.3886	18.8298	8.8807	110.556	142.248
		12-15	0	22.1038	49.2133	28.6829	27.2737	212.212	521.576		12-15	0	8.32525	54.3303	37.3	9.7562	94.6712	171.942			12-15	0	36.7941	43.4075	19.7984	10.0804	119.572	172.829
Mean			0	20.0287	48.7124	31.2569	23.6172	144.672	339.321	Mean		0	11.7993	52.525	35.6646	9.05194	80.8618	148.211		MEDIA		0	38.0537	42.5462	19.3829	7.43795	86.1681	119.459
