# Supplementary material for: 10-year time course of Hg and organic compounds in Augusta Bay: Bioavailability and biological effects in marine organisms
Source: Front Public Health. 2022 Sep 21;10:968296. doi: 10.3389/fpubh.2022.968296 (PMC9532743; doi:10.3389/fpubh.2022.968296)
Supplement: Supplementary file 2 [file Table_2.XLS]

## Sheet: Supplementary Material 2
	Species	Site	Year	Liver	Muscle		Muscle	Biological responses
				Hg (µg/g) d.w.	Hg (µg/g) d.w.	Hg (µg/g) w.w.	HCB (µg/kg) d.w.	EROD activity pmol/min/mg prot	MN frequency ‰	Trophic level	Prey
	Pagellus erythrinus	CTRL	2003	1.11 ± 0.4	0.31 ± 0.19	0.07	n.d.	10.66 ± 14.44	n.d.	3.44	Crustaceans / Echinoderms / Molluscs / Polychaetes / Bony fish
	Sphyraena sphyraena	CTRL	2003	1.3 ± 0.67	1.96 ± 0.86	0.44	n.d.	5.97 ± 4.61	n.d.	n/a	Molluscs/ Crustaceans / Bony fish
	Chelidonichthys lucerna	CTRL	2003	0.3 ± 0.03	0.23 ± 0.08	0.05	n.d.	8.43 ± 0.63	n.d.	4	Crustaceans/ Finfish
	Merlucius merlucius	CTRL	2003	1.02	0.22	0.05	n.d.	n.d.	n.d.	4.4	Crustaceans /amphipods/ Molluscs / Bony fish
	Diplodus sp.	CTRL	2004	n.d.	n.d.	0.4	3.9	n.d.	n.d.	3.1	Molluscs/ Crustaceans / Polychaetes
	Boops salpa	1F	2003	7.07 ± 2.42	0.62 ± 0.16	0.14	n.d.	54.77 ± 16.58	n.d.	2	Plant/ Algae
	Scorpaena sp.	1F	2003	n.d.	7.09	1.58	n.d.	n.d.	n.d.	4.3	Molluscs/ Crustaceans / Bony fish
	Serranus cabrilla	1F	2003	4.92 ± 1.70	7.12 ± 2.41	1.58	n.d.	5.74	n.d.	3.7	Crustaceans
	Sparus aurata	1F	2003	4.36	0.95	0.21	n.d.	n.d.	n.d.	3.4	Molluscs/ Crustaceans / Polychaetes
	Chelidonichthys lucerna	1H	2003	3.76	2.57	0.57	n.d.	58.35	n.d.	4	Crustaceans/ Finfish
	Epinephelus aeneus	1H	2003	4.49	1.86	0.41	n.d.	n.d.	n.d.	4	Crustaceans / Molluscs / Bony fish
	Merluccius merluccius	1H	2003	1.71	1.02	0.23	n.d.	18.16	n.d.	4.4	Crustaceans /amphipods/ Molluscs / Bony fish
	Mugil cephalus	1H	2003	6.05	2.66	0.59	n.d.	n.d.	n.d.	2.5	Algae/Sponges/Tunicates/Detritus/Benthic invertebrates/Molluscs
	Pagellus erythrinus	1H	2003	10.3 ± 1.93	3.66 ± 0.80	0.81	n.d.	79.99 ± 105.48	n.d.	3.44	Crustaceans / Echinoderms / Molluscs / Polychaetes / Bony fish
	Serranus cabrilla	1H	2003	11.37 ± 2.72	6.99 ± 0.79	1.55	n.d.	n.d.	n.d.	3.7	Crustaceans
	Sparus aurata	1H	2003	23.12	6.02	1.34	n.d.	n.d.	n.d.	3.4	Molluscs/ Crustaceans / Polychaetes
	Sphyraena sphyraena	1H	2003	9.39 ± 1.77	5.55 ± 1.05	1.23	n.d.	16.37 ± 11.69	n.d.	n/a	Molluscs/ Crustaceans / Bony fish
	Diplodus sp.	1F	2004	8.45 ± 6.19	3.45 ± 0.95	0.962	70.7	41.49 ± 15.33	n.d.	3.1	Molluscs/ Crustaceans / Polychaetes
	Scorpaena sp.	1F	2004	7.35 ± 3.68	4.36 ± 2.17	0.995	2.4	n.d.	n.d.	4.3	Molluscs/ Crustaceans / Bony fish
	Serranus cabrilla	1F	2004	23.7 ± 19.1	8.45 ± 0.62	2.11	n.d.	n.d.	n.d.	3.7	Crustaceans
	Boops sp.	2F	2004	5.88 ± 1.21	0.183 ± 0.07	0.046	n.d.	80.33 ± 54.26	n.d.	2	Plant/ Algae
	Diplodus sp.	2F	2004	1.8 ± 1.16	1.06 ± 0.7	0.295	28.4	64.61 ± 32.53	n.d.	3.1	Molluscs/ Crustaceans / Polychaetes
	Diplodus annularis	3F	2004	3.92 ± 1.2	1.26 ± 0.32	0.351	45.1	52.80 ± 23.91	n.d.	3.1	Molluscs/ Crustaceans / Polychaetes
	Scorpaena sp.	3F	2004	3.887	4.347	0.992	n.d.	n.d.	n.d.	4.3	Molluscs/ Crustaceans / Bony fish
	Serranus sp.	3F	2004	13.4 ± 4.3	7.99 ± 2.96	1.99	n.d.	n.d.	n.d.	3.7	Crustaceans
	Diplodus sp.	2H	2004	19 ± 6.7	3.44 ± 1.4	0.96	8.7	38.44 ± 23.44	n.d.	3.1	Molluscs/ Crustaceans / Polychaetes
	Pagellus erythrinus	2H	2004	5.47 ± 0.43	2.42 ± 0.81	0.604	n.d.	65.85 ± 50.11	n.d.	3.44	Crustaceans / Echinoderms / Molluscs / Polychaetes / Bony fish
	Scorpaena sp.	2H	2004	11.556	5.335	1.218	n.d.	n.d.	n.d.	4.3	Molluscs/ Crustaceans / Bony fish
	Pagellus erythrinus	3H	2008	n.d.	7.25	1.45	1.2	49.4 ±13.12	n.d.	3.44	Crustaceans / Echinoderms / Molluscs / Polychaetes / Bony fish
	Scorpaena notata	3H	2008	8.85 ± 2.26	3.92 ± 0.61	0.784	1.8	3.40 ± 0.96	3.28 ±1.46	4.3	Molluscs/ Crustaceans / Bony fish
	Serranus hepatus	3H	2008	7.25 ±2.07	4.03 ±0.29	0.806	1	7.57 ± 5.63	n.d.	3.7	Crustaceans
	Serranus cabrilla	3H	2008	7.75 ± 1.96	5.63 ±0.73	1.126	2.2	2.65 ± 1.86	n.d.	3.7	Crustaceans
	Myliobatis aquila	3H	2008	6.7 ±1.4	1.03 ± 0.5	0.206	0.7	21 ±0.97	n.d.	n/a	Molluscs/ Crustaceans
	Solea vulgaris	3H	2008	0.56	1.03	0.21	0.1	72.8	n.d.	3.15	Molluscs/ Crustaceans/ Polychaetes
	Pagellus erythrinus	4H	2013	8.35 ± 3.26	2.77 ± 0.85	0.526	0.45336	215.9 ± 90.73	3.2 ± 0.68	3.44	Crustaceans / Echinoderms / Molluscs / Polychaetes / Bony fish
	Serranus cabrilla	4H	2013	31.42	3.85	0.77	n.d.	n.d.	1.5	3.7	Crustaceans
	Sparus aurata	4H	2013	5.75 ± 2.41	1.61 ± 0.55	0.322	3.02458	125.21 ± 28.20	1.3 ± 0.56	3.4	Molluscs/ Crustaceans / Polychaetes
	Sphyraena sphyraena	4H	2013	4.89 ± 0.43	2.59 ± 0.18	0.518	n.d.	n.d.	2.75 ± 0.25	n/a	Molluscs/ Crustaceans / Bony fish
